# Supplementary material for: Genome-Wide Identification of TCP Transcription Factors Family in Sweet Potato Reveals Significant Roles of miR319-Targeted TCPs in Leaf Anatomical Morphology
Source: Front Plant Sci. 2021 Aug 6;12:686698. doi: 10.3389/fpls.2021.686698 (PMC8379018; doi:10.3389/fpls.2021.686698)
Supplement: Supplementary Figure 1 — The expression of IbmiR319 (A) and its target genes IbTCP11, 17 (B) in MIM319. [file Data_Sheet_1.ZIP › Supplementary File(s)/Supplementary Table S1-Primers used in this study.xlsx]

## Sheet: Sheet1
Supplementary Table S1: Primers used in this study
	Gene names	Forword primer sequences (5'-3')	Reverse primer sequences (5'-3')
PCR primers used in IbTCPs genes clone	IbTCP1	ATGGGAGAGAATCAGAATCAG	TCAATGGCAAGAGTGAGAGGAAGC
	IbTCP2	ATGCAGCAACCCTCAAAGCAATTC	TTAATTATTACCTGGTGGGAAATC
	IbTCP3	ATGATTACAAGAGAAGTGGATTTC	TCATGGTTCTTCGTTCTTGTCCG
	IbTCP4	ATGGAACGAGGAGGTGATGATCA	TTAACTTGTGGTGTCGGGGCGAT
	IbTCP5	ATGGAACCCTCGAATACACAAAG	TTACTGGGAGGTGTTGGGGTCAT
	IbTCP6	ATGGCGTCGATTGATAACCGGC	TTACTGATGGGTCATCTCTTCTC
	IbTCP7	ATGTTTCCAGCAACACACGAAAACC	TTAAATAATGTTTGAGTCTGGGTTAC
	IbTCP8	ATGTGGGCCTCGAATAGGAGTTCC	TTAAACAAGTTGATTGACCACAGG
	IbTCP9	ATGTCGACGTCGGTGGAGGCTAA	TCAGCGAGCGTCGTCGTCTCTTC
	IbTCP10	ATGTTTCCCACCAATCATGAAAAC	CTAACCCAAACTATAGTGGTTG
	IbTCP11	ATGGGGGAGAATCGTCAGCA	TCAACGACGGGAGTCAGAGG
	IbTCP12	ATGTCCACATCGGCGGAAGCTAA	TTAACGTCCGTCGTCATCTCTTC
	IbTCP13	ATGGATTTTATGGAGCCACATAG	TATTGGGAGGCGGTGGGGTTTT
	IbTCP14	ATGTTTCCCACCACCAAAAACC	CTAGTATTGGTTGCTGGAGAAATTA
	IbTCP15	ATGGAGCTCACAAATTCACAAAGTAAC	TCAGGTGCAGGAGTTGTTAGGAT
	IbTCP16	ATGGGGGAGAATCGTCAGCAGC	TCAACGACGGGAGTCAGAGGAGGC
	IbTCP17	ATGGAGGTTGAAAACCCAAGAATC	TCAGGTTTTTCCTTTGCCGTTA
	IbTCP18	ATGGCCGGAAACAAGCCAGCA	CTACTGCCCTGGTCCCTAAGATTCA
PCR primers used used in qRT-PCR.	IbTCP1	TCTCAGCTCACACCGCAATT	CGGCATTCCATACCGCTAGT
	IbTCP2	ACCAAGTCCAATTCCGCCAT	TAGCCCTCTCTCTCGCCTTT
	IbTCP3	TAATGCTGGGACAAGGCAGG	AACACGCACAATCCTCGGAT
	IbTCP4	AAGAGGACGAAGCATGCTCC	TAGGGTTTGCGGTCGTATCG
	IbTCP5	AAGCTAGCTCCGGAAACACC	CCGCTAACATCCCCAGGTTT
	IbTCP6	GCAACCCGGAGTTTGTTTCC	GTGGTGGTAGAACTGCAGCT
	IbTCP7	GCAGCTGAAACCCAAGCTTC	CCTGTCTTTCTTCCCCGTCC
	IbTCP8	AGTTCCAGTGGGAGAGTCGA	AGAGCCACTCTACGGTCTGA
	IbTCP9	CGCTCCTTCCTTATCGGCTT	CACACCCACAACCTCCTTGT
	IbTCP10	ACCACAAGGCTAAGAAGGGC	GCCTTGTCGAACCCTAGCAT
	IbTCP11	GACCCATCACCGGCTATAGC	GGCTTGTCGGAAATGCCATC
	IbTCP12	AGGAAGATGGTCTCGACGGA	GTAGAAACCGGGAAGGGTGG
	IbTCP13	CTCGACTCTCAACGTGCCTT	CGCCACTTGTGTCCTCTCTT
	IbTCP14	GCCTCCCTTCTTCCTGCAAT	CTCCTTGGAGTTGAGCCCTG
	IbTCP15	CGCTTTCGAAATCGGCTCAG	CGATTTGGCTCGGCGTTAAG
	IbTCP16	CCAGCACTACCAGTCAGCAA	TCTTCACCTTGGATCCGTGC
	IbTCP17	TTCCGGCCGTAGACTTAACG	TATGATCTGCGTGGTGGTCG
	IbTCP18	CACGGATTCGAGTTCCCCAA	GTAAGACTGCGGGACTGCTT
	IbActin	AGCAGCATGAAGATTAAGGTTGTAGCAC	TGGAAAATTAGAAGCACTTCCTGTGAAC
PCR primers used to constructe subcellular localization vectors	IbTCP11	ATGGAGGTTGAAAACCCAAGAA	GGTTTTTCCTTTGCCGTTATGA
	IbTCP17	ATGGGGGAGAATCGTCAGCA	ACGACGGGAGTCAGAGGAAGC

## Sheet: Sheet2
Supplementary Table 2
qRT-PCR primers used to analyze genes expressed
Gene names＊	Forword primer sequences (5'-3')	Reverse primer sequences (5'-3')
IbTCP2	TTCCGGCCGTAGACTTAACG	TATGATCTGCGTGGTGGTCG
IbTCP4	GACCCATCACCGGCTATAGC	GGCTTGTCGGAAATGCCATC
IbTCP6	CGCTTTCGAAATCGGCTCAG	CGATTTGGCTCGGCGTTAAG
IbTCP14	AAGAGGACGAAGCATGCTCC	TAGGGTTTGCGGTCGTATCG
IbTCP20	CACGGATTCGAGTTCCCCAA	GTAAGACTGCGGGACTGCTT
IbTCP23	CTCGACTCTCAACGTGCCTT	CGCCACTTGTGTCCTCTCTT
IbTCP31	AAGCTAGCTCCGGAAACACC	CCGCTAACATCCCCAGGTTT
IbTCP51	CGCTCCTTCCTTATCGGCTT	CACACCCACAACCTCCTTGT
IbTCP55	AGGAAGATGGTCTCGACGGA	GTAGAAACCGGGAAGGGTGG
IbTCP3
IbTCP4B
IbTCP4C
IbTCP12A
IbTCP12B
IbTCP19
IbTCP12C
IbTCP12D
IbPCF1
IbActin	CTGGTGTTATGGTTGGGATGG	GGGGTGCCTCGGTAAGAAG
