# Supplementary material for: Genome-Wide Identification of TCP Transcription Factors Family in Sweet Potato Reveals Significant Roles of miR319-Targeted TCPs in Leaf Anatomical Morphology
Source: Front Plant Sci. 2021 Aug 6;12:686698. doi: 10.3389/fpls.2021.686698 (PMC8379018; doi:10.3389/fpls.2021.686698)
Supplement: Supplementary Figure 1 — The expression of IbmiR319 (A) and its target genes IbTCP11, 17 (B) in MIM319. [file Data_Sheet_1.ZIP › Supplementary File(s)/Supplementary Table S2-CDS of the TCPs in this study.xlsx]

## Sheet: Sheet1
Table S2: CDS of the 18 IbTCPs in sweet potato
gene name	coding sequence（5‘-3’）
IbTCP1	atgggagagaatcagaatcagaatcagaatcagcggagttggtcgagattgggagttgttcggaacgcctccgccgccgccggcgccttcggcggcgggcacattttgcggtccacggggagaaaagaccgtcacagtaaggtttgcacggcgaaagggccaagggaccgccgcgttcgcctctcagctcacaccgcaattcaattctacgacgtacaggaccggcttgggtacgaccgccccagcaaggccgtggattggctgatgaagaaggccaagccggccattgatgagctggctcaacttcccgcctggaaacccatcatccaccacgacgacaataatttgttaaacgctagtagtgttgttgcagggccgtcttcttcttcgtgtaaaaca…
IbTCP2	atgcagcaaccctcaagcaacaattcctccaataattacattaattattacaacagcccaatattatctccatcctcttctctataccacattccctcttcccctatccactatgaagatgaactgctcctcctgcaagccctcatcctccaacagcagcagcaatcacagccgttgattatcgaggatgaggagagcaacaaaacccagatcaccatttcagaccccccctacattcttgacaacaaaacccacgaaaatggaggccccaagaagagcaagaaagaccgtcacagcaagatcaccaccgcgcacggccctcgagaccggcggatgcgcctctccctggacgtggctcgcgagttcttcgatctccaagacactttggggttcgacaag…
IbTCP3	ATGATTACAAGAGAAGTGGATTTCTGTAATGCTGGGACAAGGCAGGAGGGGGATAAGTCGAGTGATGTGAAAGTGAATCTTCATGGGAAGACGGTGACGGTTGCGGGATTCTCGGCGTCTAGGCCGACAACGTCGTCGTCGACGTCGACGACGTCGTGGACGAGGTTGAAGGATCCGAGGATTGTGCGTGTTTCGCGGGCGTTTGGGGGGAAAGATCGGCACAGCAAAGTGTGCACGGTGCGAGGGCTGAGGGACCGGCGCGTGCGGCTTTCGGTGCCGACGGCGATTCAATTGTACGATCTGCAGGACCGGCTGGGATTGAATCAGCCGAGTAAAGTGGTGGATTGGTTACTGGACGCGGCGAAGGGTGATATTGATCAGCTTCCTCCTCTCCAGATC…
IbTCP4	atgtgatcatggaacgaggaggtgatgatcatctccaccaccaccatcaccaccaccaccataaccgccgcccgacttttccgttccaattgctggagaagaaagaggacgaagcatgctccagcagctcgtcctccgccactaccaccaccaccaccgccatcgtcccgtatccttctctcgcaatctcctcctcggtcgatacgaccgcaaaccctaacgccgctcgctcggccgccgcggcttcggcggagccgtcgaagaagccgccgccgaagcggacgtcgacgaaggaccggcacacgaaggtggacgggcgggggcggcgcatccgcatgccggcgctctgcgccgccagggttttccagctcacccgcgagctcggccacaagtccgacg…
IbTCP5	atggaaccctcgaatacacaaagcaacaataaaccaaattccaccaccgcttctcagccgcccttcaaccaccagcatggcggcgcgcgatcggcgccgttcatctcttccatctccatccacgcggcggcagcagggcgagttctgggtggagggaataatacgagtgggacaaccgggtcgggttctgggtcatcgtcgatttctccgtcgagttcttccactagcgcctcgacggcttccgcggcggctcctgcggagccgcagcggctagtcgacgcctcgctcgccattgccaccagatcggaggcgttgcttccccttgacccttccaagaagccgcagccgccgtcggcggcggcggctcagcagctggcgaaaagatcgacgaaggaccgc…
IbTCP6	atggcgtcgattgataaccggccacaaaatttcgatgtcgccgccgaagaggaggttaatagcccggctgatccactgttgggcgacccgaatgaatttacgattactgcggttggaccggcgtcggaaaccgcgtctgatagtgtgcccttgttgaaggaggagccggaggaaaatgatttgcaggtcgcgttgccattggcggggcatatgcaggtgcggacattggagaaacctccgcctaagaggtcctctaaggaccgccatacgaaggtggaggggcgagggaggagagttcgtatgccggcggcgtgtgctgcgagaatttttcaattgactcgcgagctagggcacaaatcggacggagagaccattcgttggctcctggagcgggctgag…
IbTCP7	atgtttccagcaacacacgaaaaccctaattttctcctccaccaaaaccctaattcttctacaccagacgaagatcctcccttcttatacttcccttccccatttctcgacgatccgccgctatctcaaatattttctcatcatcatcacccacagcagcagctgaaacccaagcttcttcagcctattaatggcgaagaacccgaatccacgatcaagaagagaagtgcgggtttaaagccgaggaagaggacggggaagaaagacaggcacagcaagatcaagacggcgcaaggcgtgagagaccggagaatgagattatcagtgcagattgctcgcaagttcttcgatctgcaggatatgttgggcttcgacaaggcgagcaaaaccatagaatgg…
IbTCP8	atggtggcctcgaataggagttccagtgggagagtcgagaaatcttcagaccgacacaaaaaggtgttcggtcgggaccggagaatcaggctctcacttacctgcgccgatcgggttttttacctcatgaaaacgctcggccaccgcacagccggtcagaccgtagagtggctcttatctcaggctatgccgcccatcaacactgttattagtgggaatgtagcgcaacccttgccggttcgtgtcatcacacctaaggaggaaccaaccatgaacccgattcaaggtcttgtgaaatcggagtcggattttttgtgtggcactgaattggagtatagtccaatggagttggcttggattatgttccaatctcctgtggtcaatcaacttgtttaa
IbTCP9	atgtcgacgtcggtggaggctaacgccggagctttaatcgacccgcaacagctcccttcttctgggaacgggtctttggcagtcgtcaagaaaccgcccgctaaggaccgccatagcaaagtggatggccgggggagacgcatacggatgcccatcgtttgcgccgctagagttttccagctcacccgggagctcggccacaagtccgacggccagaccatcgagtggcttctccgccaagctgagccgtccattatagccgccaccgggaccggaactatcccggccagtttctccactatttccgcctccctcaggacctcctcgtcctccgctccttccttatcggcttctctcgaccataagcccatggctcccgcgcctttcattctcgggaag…
IbTCP10	atgtttcccaccaatcatgaaaaccctttcccttacccctatgatcaccctcaaaaccctcaaaaccctagctcaagacaccatgatttagatcaccaaccccctccctttctcctccacgacgactccccgttgagccaagtcttctcccaaccgccgccgccgcacgccgccggcgccggcgccggagaccacaaggctaagaagggcggcggcgggccttcccggaaaagaaaccccggcaagaaagaccggcacagcaagatatgcacggcgcgtggggtgagggatcggcgaatgagactctctttgcaaatcgctcggaaattcttcgatctccaagacatgctagggttcgacaaggccagcaagaccatagagtggcttttttctaaatcc…
IbTCP11	atgggggagaatcgtcagcagcagcaacagcagcaagggagttcgtcgagattaggcctaagaaacgccggcggggagatagtggaagtccaaggcgggcacattgtgaggtccacgggtcggaaagaccgccacagcaaggtctgcacagccaaaggccccagggaccgccgggtccggctagccgcccataccgctattcagttctacgatgtccaggatcggctcggctacgaccgacccagcaaagccgtggattggctcatcaagaaagccaaacccgctattgacgagcttgccgagctacccgcctggaaacctaataccgttaaccctaatttcgaccaagaagatgctcagaaacagcaccgagacacccccggagatgccaatttgttg…
IbTCP12	atgtccacatcggcggaagctaatggtgcgattattgacccaaagcagaggcagcagcagcaacagcaaccgccgccctccaatggagccttagttgtcaagaagcctcccgccaaggaccgccatagcaaggttgatgggcgaggcagacgcatacgcatgccgattgtgtgcgccgccagagtgtttcagctcacaagggagctcggccacaaatccgatggccagactattgagtggctcctccgccaggccgagccatctattatagccgccactggtactggcaccatccctgctagcttctctactgtctctgtctcggtcaggaattcctcctccaccaccagcccttctatctccgcgccgctcgatcagaagccatcccactccttgatt…
IbTCP13	atggattttatggagccacatagtaacaaaagcagtggtagtggtagtggtaatggtaatggtagtactaataatacctccgaccaccacaaccatcaccaccgtccaaccccaccggcgaatcaagaaccgccgccgtcttccctccaattggttcctcacataagtcaacccgacccggctggccctgggtccggcaaggcccccgccactcagccccgtgatccattcatgggctccatttcaacccaaaatgctaccaacaatacaaattctaaagtggttgccaagaaaccctccaaggaccgccacaccaaggtggacggtcggggccgccggattcggatgccggcgttgtgcgccgccagggtgtttcagctgacgagggaattgggtcac…
IbTCP14	atgtttcccaccaccaaaaaccctttgcctttctccacagaaacaacaacaacactgctcaaaaggccatttccatttccatttccatgggatcatcaaaaccctagctttaacaaccaagaagagcctcccttcttcctgcaattcccttcccctttcctggacgatcaaatcatgcccttgaaccaaatcttctctcaccaccccaccggagaaactgcaccactaaattcagtaaaaatcagttcccccaccactaaaaccaagaagaaaaccctgcagggctcaactccaaggaggaggactgggaaaaaggaccggcacagcaagatttgcacggctcagggggttcgagaccgccggatgagactatccctgcaaattgcaagaaaatttttt…
IbTCP15	tggagctcacaaattcacaaagtaacaacattcctaataactcctctcccacctctatcgccaccgctcctcagcccttccaccgccaccaacatggcggcgctcgatcgtcgacggccccttttatcacctcaatcactgccgccgccgctgccgcagctcatcaggcaactcatgcttcaaccttgccgtctacttcatccgtcggcgcttctacctcctccgccaccgcagcgccgccgtctcgcctcgtcgacgcctccctcgccatagcgacaagatcggaggcggtagttgaggcgtcggaggagccgccgccgccgcaggcggtgaaaaggccgacgaaggatcggcacaccaaggtggacggccgagggcggcgcatccgcatgccggcgg…
IbTCP16	atgggggagaatcgtcagcagcagcaacagcagcaagggagttcgtcgagattgggcctaagaaacgccggcggggagatagtggaagtccaaggcgggcacattgtgaggtcgacagggcggaaagaccgccacagcaaggtctgcacagccaaaggccccagggaccgccgggtccggctagccgctcacaccgctattcagttctacgatgtccaggatcggctcggctacgaccgccccagcaaagccgtggattggctcatcaagaaggccaaacccgctattgacgagcttgccgagctacccgcctggaaacctaataccgttaaccctaatttcgaccaagaagatgcccagaaacagcaccgagagacccctggggatgccaatttgttg…
IbTCP17	atggaggttgaaaacccaagaatcggaaatgggggaggagaagatggggagatcaagaggagtagtaatggcggcggcggcggcggcggggggcttgggcggctctgtggctggccgtcgtcgcggattgttcgggtttctcgagcttcgggggggaaagataggcacagtaaggtgtggacttcgaaggggctgagggaccgccgtgtgcggctctccgtcaacacggcggtgcagttttacgatttgcaggaccggctcggctacgaccagccgagcaaggcggtggagtggctgttgaaggcggcggcgccgttcatcgaggagctgccttctttaaatgacttgttccctgatacgcttcagcttagcgacgagagaaagccgaacggtggagcc…
IbTCP18	atggccggaaacaagccagcagaaatcaaggaccttcaaattctatcttcccataatactaaagaccaaccacaacctcaacctcaacctcaagaaaacaacaagaagcttcaggttgctcctaagaggagttctaacaaggatagacacaaaaaggtcgatggacgaggtcggagaattcgcatgcctgctctctgtgcggccaggatctttcagcttacccgggagttgggtcacaagaccgacggagagacggtgcagtggctgttgcagcaggcggagccggcgattatcgccgccaccggcaccgggactattcccgcctctgctctcgccgccgctgcagaggcctctgtttccgaacagggcacttccgtttccgccagtctccatgaattc…
