# Supplementary material for: Genome-Wide Identification of TCP Transcription Factors Family in Sweet Potato Reveals Significant Roles of miR319-Targeted TCPs in Leaf Anatomical Morphology
Source: Front Plant Sci. 2021 Aug 6;12:686698. doi: 10.3389/fpls.2021.686698 (PMC8379018; doi:10.3389/fpls.2021.686698)
Supplement: Supplementary Figure 1 — The expression of IbmiR319 (A) and its target genes IbTCP11, 17 (B) in MIM319. [file Data_Sheet_1.ZIP › Supplementary File(s)/Supplementary Table S3- The accession number of TCPs invovied in phylogenetic tree.xlsx]

## Sheet: Sheet1
Table S3. The accession number of TCPs invovied in phylogenetic tree
Gene name	Gene ID
ZmTCP19	AC199782.5_FGP003
ZmTB1	AC233950.1_FGP002
ZmTCP2	GRMZM2G003944_P01
ZmTCP20	GRMZM2G034638_P01
ZmTCP7A	GRMZM2G035944_P01
ZmTCP7B	GRMZM2G035944_P02
ZmTCP15	GRMZM2G060319_P01
ZmTCP26	GRMZM2G077755_P01
ZmTCP8A	GRMZM2G092214_P01
ZmTCP8B	GRMZM2G092214_P02
ZmTCP12	GRMZM2G093895_P01
ZmTCP40	GRMZM2G096610_P01
ZmTCP5	GRMZM2G115516_P01
ZmTCP23A	GRMZM2G120151_P01
ZmTCP23B	GRMZM2G120151_P02
ZmTCP11	GRMZM2G166687_P01
ZmTCP30A	GRMZM2G166946_P01
ZmTCP30B	GRMZM2G166946_P02
ZmTCP30C	GRMZM2G166946_P03
ZmTCP16	GRMZM2G178603_P01
ZmTCP38	GRMZM2G180568_P01
ZmTCP4	GRMZM2G445944_P01
ZmTCP14	GRMZM2G465091_P01
AtTCP24A	AT1G30210.1
AtTCP24B	AT1G30210.2
AtTCP23	AT1G35560.1
AtTCP3	AT1G53230.1
AtTCP8A	AT1G58100.1
AtTCP8B	AT1G58100.2
AtTCP1A	AT1G67260.1
AtTCP1B	AT1G67260.2
AtTCP12	AT1G68800.1
AtTCP15	AT1G69690.1
AtTCP22	AT1G72010.1
AtTCP10	AT2G31070.1
AtTCP9	AT2G45680.1
AtTCP13A	AT3G02150.1
AtTCP13B	AT3G02150.2
AtTCP4A	AT3G15030.1
AtTCP4B	AT3G15030.2
AtTCP4C	AT3G15030.3
AtTCP18A	AT3G18550.1
AtTCP18B	AT3G18550.2
AtTCP20	AT3G27010.1
AtTCP16	AT3G45150.1
AtTCP14	AT3G47620.1
AtTCP2A	AT4G18390.1
AtTCP2B	AT4G18390.2
AtTCP17	AT5G08070.1
AtTCP7	AT5G23280.1
AtTCP6	AT5G41030.1
AtTCP19A	AT5G51910.1
AtTCP19B	AT5G51910.2
AtTCP5	AT5G60970.1
OsTCP6	LOC_Os02g51280.1
OsTB1	LOC_Os03g49880.1
OsTCP11	LOC_Os05g43760.1
OsPCF2	LOC_Os08g43160.1
SlTCP15	Solyc01g008230.2.1
SlTCP5	Solyc02g089020.1.1
SlTCP7	Solyc02g089830.1.1
SlTCP21	Solyc03g006800.1.1
SlTCP16	Solyc03g116320.2.1
SlTCP23	Solyc05g007420.1.1
SlTCP13	Solyc06g065190.1.1
SlTCP6	Solyc06g069460.1.1
SlTCP17	Solyc06g070900.2.1
